# Supplementary material for: A comprehensive and cost-effective approach for investigating passive dispersal in minute invertebrates with case studies of phytophagous eriophyid mites
Source: Exp Appl Acarol. 2020 Aug 18;82(1):17–31. doi: 10.1007/s10493-020-00532-z (PMC7471196; doi:10.1007/s10493-020-00532-z)
Supplement: Supplementary file 3 — Supplementary file3 (R 2 kb) [file 10493_2020_532_MOESM3_ESM.r]

# Online Resource 3. 

# Reproducible example on how to estimate dispersal parameters using the methodology proposed in:
# Kuczynski L., Radwanska A., Karpicka-Ignatowska K., Laska A., Lewandowski M., Rector B.G., Majer A., Raubic J., Skoracka A. 
# "A comprehensive and cost-effective approach for investigating passive dispersal in minute invertebrates with case studies of phytophagous eriophyid mites"

# Code by: Lechos�aw Kuczy�ski, lechu@amu.edu.pl

# Case study 2: testing wheat curl mite (WCM) wind dispersal towards smooth brome (Bromopsis inermis)

# Data --------------------------------------------------------------------

# Population size on the source patch:
N <- c(2500, 2700, 2500, 1700, 2400, 1100, 1700, 3500)

# No. of dispersers, i.e. individuals that leave the source patch:
D <- c(200, 200, 500, 100, 200, 100, 200, 800)

# No. of colonisers, i.e. population size on the target patch after several generations:
C <- c(1, 1, 11, 0, 3, 4, 2, 1)

jags.data <- list(N = N, D = D, C = C, n = length(N))
jags.data


# JAGS model definition ---------------------------------------------------

sink("model.jags")

cat("model {
# Priors 
  q ~ dbeta(1, 1)          # vague prior for dispersal rate 
  mu ~ dnorm(0, 0.01)      # the logit-scale parameter for dispersal effectiveness 
  r ~ dnorm(1.60,  8.07)       # informative prior for population growth rate (on brome)
  sd ~  dt(0, 1, 1) T(0, ) # standard deviation of the random intercept (half-Cauchy)
  tau <- pow(sd, -2)       # precision for the random intercept

# Likelihood
  for (i in 1:n) {
    D[i] ~ dbin(q, N[i])            # no. of dispersers (observed)
    S[i] ~ dbin(p[i], D[i])         # no. of settlers (latent)
    logit(p[i]) <- eta[i]
    eta[i] ~ dnorm(mu, tau)
    lambda[i] <- S[i] * (2 ^ r - 1) # expectation for C given S and r
    C[i] ~ dpois(lambda[i])         # no. of colonisers (observed)
  }
  
  # Derived quantities
    mp <- ilogit(mu)      # Mean dispersal effectiveness
    mS <- mean(S[])       # Mean no. of settlers
    k <- p * (2 ^ r - 1)  # Colonisation potential
    mk <- mean(k[])
}
", fill = TRUE)
sink()


# Run MCMC ----------------------------------------------------------------

library(coda)
library(jagsUI)
library(MCMCvis)

params <- c("q", "p", "r", "S", "mp", "sd", "mu", "mS", "k", "mk")
inits <- function() list(S = rep(1, length(N)))

jm <- jags(data = jags.data, inits = inits, params, model.file = "model.jags", n.chains = 3, n.adapt = 10000, n.burnin = 1e5, n.iter = 11e5, n.thin = 100, parallel = TRUE)

summary(jm)

# Traceplots
MCMCtrace(jm, params = c("q", "mu"), ind = TRUE, pdf = FALSE)
MCMCtrace(jm, params = c("r", "sd"), ind = TRUE, pdf = FALSE)
MCMCtrace(jm, params = c("mp", "mk"), ind = TRUE, pdf = FALSE)


# Estimates
MCMCsummary(jm, params = c("q", "mp", "mS", "r", "mk", "sd"), round = 3, n.eff = TRUE)
